# Supplementary material for: Soil Actinobacteria Exhibit Metabolic Capabilities for Degrading the Toxic and Persistent Herbicide Metribuzin
Source: Toxics. 2024 Sep 29;12(10):709. doi: 10.3390/toxics12100709 (PMC11511370; doi:10.3390/toxics12100709)
Supplement: Supplementary file 1 [file toxics-12-00709-s001.zip]

Archive with 1 entries (1 files):
- toxics-3191257-supplementary.pdf
